# Supplementary material for: The Degradation of TMEM166 by Autophagy Promotes AMPK Activation to Protect SH-SY5Y Cells Exposed to MPP+
Source: Cells. 2022 Aug 30;11(17):2706. doi: 10.3390/cells11172706 (PMC9454683; doi:10.3390/cells11172706)
Supplement: Supplementary file 1 [file cells-11-02706-s001.zip]

Archive with 1 entries (1 files):
- Supplementary Figure and legends (1).pdf
